# Supplementary material for: Depletion of gut microbiota influents glucose metabolism and hyperandrogenism traits of mice with PCOS induced by letrozole
Source: Front Endocrinol (Lausanne). 2023 Oct 20;14:1265152. doi: 10.3389/fendo.2023.1265152 (PMC10623308; doi:10.3389/fendo.2023.1265152)
Supplement: Supplementary file 1 [file DataSheet_1.zip]

Archive with 7 entries (5 files):
- supplementary data/HE/
- supplementary data/HE/ABX+Letrozole.jpg
- supplementary data/HE/ABX.jpg
- supplementary data/HE/Control.jpg
- supplementary data/HE/Letrozole.jpg
- supplementary data/original data for PCOS modeling.xlsx
- supplementary data/
