# Supplementary material for: Depletion of gut microbiota influents glucose metabolism and hyperandrogenism traits of mice with PCOS induced by letrozole
Source: Front Endocrinol (Lausanne). 2023 Oct 20;14:1265152. doi: 10.3389/fendo.2023.1265152 (PMC10623308; doi:10.3389/fendo.2023.1265152)
Supplement: Supplementary file 1 [file DataSheet_1.zip › supplementary data/original data for PCOS modeling.xlsx]

## Sheet: TT
TT(pg/ml)	Control	LET	ABX	Abx+LET
1	1033.89	3016.63	1191.04	2320.24
2	656.34	4651.93	825.58	1905.61
3	991.8	3605.28	917.11	1678.79
4	930.86	4407.71	724.93	3541.72
5	665.29	3765.06	547.41
6	658.33	3489.54	629.11	4093.35
7	598.4	4187.83	703.73	4072.03
8	739.42	3724.63	725.29	3200.02
9	635.47	4084.4		2728.94
10	659.36	3438.74

## Sheet: LH
LH(pg/ml)	Control	Letrozole	ABX	ABX+Letrozole
1	4887.89	6547.27	4168.69	6899.83
2	3482.11	9907.22	3052.92	5711.1
3	3878.29	7709.07	3026.6	7896.37
4	3436.18	5075.15	4402.67	8734.8
5	3231.42	6998.31	3809.66	5478.17
6	3992.72	7121.37	3685.21	5201.28
7	2909.64	8160.4	5735.32	6154.89
8	3145.17	4705.11	4334.12	6442.09
9	3249.18	7485.52		7303.41
10	5516.41	8902.78

## Sheet: Numbers of cystic follicle
Numbers of cystic follicle	Control	LET	ABX	ABX_LET
1	0	4	0	3
2	0	3	0	2
3	0	4	0	3
4	1	4	1	2
5	1	3	1	4

## Sheet: Numbers of corpus luteum
Numbers of corpus luteum	Control	LET	ABX	ABX_LET
1	3	1	2	1
2	4	2	3	2
3	3	0	4	2
4	2	1	3	3
5	4	1	2	2
6	3	0	3	1
7	5	0	4	0
8	4	1
9	3	2	2	1
10	3	1	3	1

## Sheet: Body weight
Body weight(g)	Control										LET										ABX										ABX_LET
weeks	1	2	3	4	5	6	7	8	9	10	1	2	3	4	5	6	7	8	9	10	1	2	3	4	5	6	7	8	9	10	1	2	3	4	5	6	7	8	9	10
4	20	19	19.5	19	17	18.5	19	18	18.5	22	18	18	19	17	17.5	17.5	18	18.5	18	19	19.5	18	17	19.8	18.8	19.2	19.4	20.7	18.2	21.7	19	18.5	18	16.5	19	18.5	19.5	17.5	17.5	18.5
5	20	20.5	19.5	19.5	18	20	19.5	19.5	20	22.5	18.8	19.2	22	18.3	18.1	16.8	18.9	19.4	19.5	20.5	18	19.5	18	20	19.2	20.5	20	22	19.3	21.7	19.5	18	19.5	17	20	20	20.5	20	19	19
6	20.5	21	20.5	20	19.5	21	20	19.5	20	24	19.2	20.5	22.5	17.9	19	17.2	19	19.4	20	21.5	19.5	19	19.1	20	19.4	19.4	20.3	21.1	20.2	21.8	21.3	17.9	19.6	17.8	20	19.2	21.6	19	18.4	18.7
7	19.9	20.8	21.1	20.3	20	20.5	20.5	20	20.6	23	19.4	20	22.7	19.8	20.1	19.3	21.4	20.3	21.1	21.9	21.7	21.7	21	21	20.6	20.6	21.6	21.8	23.2	21	21.3	20.3	21.4	19.1	22.1	21.5	23.5	19.6	21.8	20.6
8	20.6	20.8	21	20	19.3	20.9	20.6	19.6	21	23.7	21.7	21.7	24.4	21	20.6	20.6	21.6	21.8	20.7	21.6	21.1	20.8	22	21	19.7	20.5	22.3	21.3	22.8	20.6	20.1	21.2	19.4	22.7	21.5	20.3	23.3	19.8	21.3	19.5

## Sheet: Blood glucose
Blood glucose(ng/ml)	Number	0'	15'	30'	60'	90'	120'
Control	1	4.7	15.8	14.3	9.3	7.5	6.7
	2	3.7	15.5	12.1	7.1	6.8	6.9
	3	4	15	13.3	10.3	8.7	7.3
	4	4.8	16	12.7	7.8	6.9	4.9
	5	4.2	13.8	11.7	10.4	7.6	8.1
	6	4.8	14.8	12.6	10.9	8.8	7.8
	7	4.7	11.7	12.4	9.6	7.8	8.1
	8	4.1	11	10.9	6.7	4.4	5.2
	9	4.5	13.5	11.1	8.8	7.5	6.4
	10	4.9	12.6	10.4	9.5	7.9	8.2
LET	1	6.1	15.7	12.8	11.3	9.3	8.8
	2	4.7	14.8	12.1	8.8	9.4	7.2
	3	5.3	13.9	12.5	9.3	8.8	8.2
	4	6.3	14.2	10.7	9.2	9.3	8.2
	5	4.2	17.6	13.8	10.1	8.7	7.9
	6	4.9	16.1	10.2	8.3	8.3	7.3
	7	5.2	14.4	14.6	9.9	7.9	7.8
	8	5.4	15.4	15.1	9.1	8.5	7.5
	9	5.3	14.1	13.1	8.9	9.1	7.3
	10	5.3	15.5	12.6	8.7	8.6	7.9
ABX	1	4.7	14.4	10.1	9.4	6.6	7.8
	2	4.4	15.4	9.2	8.7	6.8	7.6
	3	6	13.8	11.3	10.4	6.7	6.8
	4	4.7	14.2	11.9	9.2	6.7	6.5
	5	5.8	12.7	11	8.1	6.1	5.8
	6	4.3	12	11.4	9.7	6.9	6.8
	7	3.3	9.2	10.3	7	4.2	4.7
	8	4.4	12.3	11.9	8.8	5.7	6.2
	9	5.9	12.2	11.4	9.9	8.6	6.9
ABX_LET	1	5.7	13.7	11.3	9.4	7.7	7
	2	5.5	10.1	10.4	7.6	7	7.7
	3	4.9	14.9	12.1	8.6	7.8	6.7
	4	4.4	14.1	12.8	9.4	8.1	7.7
	5	5.6	13.5	11	9.9	7.2	7.3
	6	4.1	11.5	13.4	9.3	8.6	6.4
	7	5.4	16.6	14.8	9.1	7.7	7.4
	8	5.6	14.9	10.2	8.5	8.3	8.2
	9	5.1	13.8	13.1	8.4	6.9	6.7
	10	4.8	11.2	11.6	8.1	5.8	7.6

## Sheet: AUCglu
AUCglu	Control	LET	ABX	ABX_LET
1	1305.75	1415.25	1151.25	1205.25
2	1143.75	1274.25	1119	1058.25
3	1333.5	1289.25	1206	1215.75
4	1171.5	1259.25	1179.75	1269
5	1251	1392	1069.5	1197
6	1344	1191.75	1154.25	1238.25
7	1226.25	1344	878.25	1348.5
8	933.75	1365	1102.5	1198.5
9	1154.25	1293.75	1227.75	1197.75
10	1182.75	1287.75		1083

## Sheet: Fasting insulin
Fasting insulin(ng/ml)	Control	LET	ABX	Abx+LET
	1033.89	3016.63	1191.04	2320.24
	656.34	4651.93	825.58	1905.61
	991.8	3605.28	917.11	1678.79
	930.86	4407.71	724.93	3541.72
	665.29	3765.06	547.41
	658.33	3489.54	629.11	4093.35
	598.4	4187.83	703.73	4072.03
	739.42	3724.63	725.29	3200.02
	635.47	4084.4		2728.94
	659.36	3438.74
